# Supplementary material for: Natural Occurrence of Conventional and Emerging Fusarium Mycotoxins in Freshly Harvested Wheat Samples in Xinjiang, China
Source: Toxins (Basel). 2025 Dec 10;17(12):591. doi: 10.3390/toxins17120591 (PMC12737364; doi:10.3390/toxins17120591)
Supplement: Supplementary file 1 [file toxins-17-00591-s001.zip]

Archive with 3 entries (2 files):
- toxins-3993991-supplementary/
- toxins-3993991-supplementary/Table S1-Contamination levels of Fusarium mycotoxins in wheat samples from...China.xlsx
- toxins-3993991-supplementary/toxins-3993991-supplementary.pdf
