# Supplementary material for: Natural Occurrence of Conventional and Emerging Fusarium Mycotoxins in Freshly Harvested Wheat Samples in Xinjiang, China
Source: Toxins (Basel). 2025 Dec 10;17(12):591. doi: 10.3390/toxins17120591 (PMC12737364; doi:10.3390/toxins17120591)
Supplement: Supplementary file 1 [file toxins-17-00591-s001.zip › toxins-3993991-supplementary/Table S1-Contamination levels of Fusarium mycotoxins in wheat samples from...China.xlsx]

## Sheet: Sheet1
Sample Name	Region	County	Calculated Concentration (ng/g)
			ZEN	DON	3ADON	15ADON	FB1	NIV	DOM	ENNA	ENNA1	ENNB	ENNB1	BEA
2023-01	N	Qitai	0	0	0	0	0	0	0	0	0	0	0	0
2023-02	N	Qitai	7.71	0	0	0	0	0	0	0	0	0	0	0
2023-03	N	Qitai	0	0	0	0	0	0	0	0	0	0	0	0
2023-04	N	Qitai	3.554	10.2648	0	0	0	0	0	0	0	0	0	0
2023-05	N	Qitai	3.448	113.281	0	0	0	0	0	0	0	0	0	0
2023-06	N	Qitai	14.558	30.8984	0	0	0	0	0	0	0	0	0	0
2023-07	N	Changji	0	0	0	0	0	0	0	0	0	0	0	0
2023-08	N	Changji	0	0	0	0	0	0	0	0	0	0	0	0
2023-09	S	Baicheng	0	160.91	0	0	0	0	0	0	0	0	0	0
2023-10	S	Moyu	0	0	0	0	0	0	0	0	0	0	0	0
2023-11	S	Moyu	0	30.5825	0	0	0	0	0	0	0	0	0	0
2023-12	S	Moyu	0	0	0	0	0	0	0	0	0	0	0	0
2023-13	S	Shufu	0	0	0	0	0	0	0	0	0	0	0	0
2023-14	S	Shache	0	54.3998	0	0	0	0	0	0	0	0	0	0
2023-15	S	Shache	0	0	0	0	0	0	0	0	0	0	0	0
2023-16	S	Shache	0	30.1106	0	0	0	0	0	0	0	0	0	0
2023-17	N	Hami	0	14.6224	0	0	0	0	0	0	0	0	0	0
2023-18	N	Hami	0	0	0	0	0	0	0	0	0	0	0	0
2023-19	N	Changji	0	0	0	0	0	0	0	0	0	0	0	0
2023-20	N	Changji	7.606	0	0	0	0	0	0	0	0	33.887	0	20.852
2023-21	N	Changji	0	0	0	0	0	0	0	0	0	0	0	0
2023-22	N	Changji	23.141	0	0	0	0	0	0	0	0	119.282	0	215.417
2023-23	N	Hutubi	0	0	0	0	0	0	0	0	0	0	0	0
2023-24	N	Hutubi	0	0	0	0	0	0	0	0	0	0	0	0
2023-25	N	Fukang	0	0	0	0	0	0	0	0	0	0	0	0
2023-26	N	Fukang	0	0	0	0	0	0	0	0	0	0	0	0
2023-27	N	Qitai	0	0	0	0	0	0	0	0	0	0	0	0
2023-28	N	Qitai	3.306	0	0	0	0	0	0	0	0	0	0	0
2023-29	N	Qitai	0	0	0	0	0	0	0	0	0	0	0	0
2023-30	N	Qitai	5.278	0	0	0	0	0	0	0	0	0	0	0
2023-31	S	Heshuo	4.48	0	0	0	0	0	0	0	0	0	0	0
2023-32	S	Hejing	7.546	0	0	0	0	0	0	0	0	0	0	0
2023-33	S	Yanqi	3.716	0	0	0	0	0	0	0	0	0	0	0
2023-34	S	Yanqi	2.602	0	0	0	0	0	0	0	0	0	0	0
2023-35	S	Yanqi	2.116	0	0	0	0	0	0	0	0	0	0	0
2023-36	S	Yanqi	1.837	0	0	0	0	0	0	0	0	0	0	0
2023-37	N	Tacheng	0	36.558	0	0	0	0	0	0	0	0	0	0
2023-38	N	Tacheng	4.593	0	0	0	0	0	0	0	0	0	0	0
2023-39	N	Tacheng	1.933	0	0	0	0	0	0	0	0	0	0	0
2023-40	N	Tacheng	1.565	0	0	0	0	0	0	0	0	0	0	0
2023-41	N	Tacheng	0	110.613	0	0	0	0	0	0	0	0	0	0
2023-42	N	Tacheng	0	53.762	0	0	0	0	0	0	0	0	0	0
2023-43	S	Baicheng	0	54.42	0	0	0	0	0	0	0	5.603	0	0
2023-44	S	Baicheng	3.565	0	0	0	0	0	0	0	0	0	0	0
2023-45	S	Baicheng	3.879	0	0	0	0	0	0	0	0	0	0	0
2023-46	N	Yining	0	0	0	0	0	0	0	0	0	0	0	0
2023-47	N	Yining	0	0	0	0	0	0	0	0	0	0	0	0
2023-48	N	Yining	2.239	52.071	0	0	0	0	0	0	0	0	0	0
2023-49	N	Xinyuan	0	48.213	0	0	0	0	0	0	0	16.263	14.556	0
2023-50	N	Xinyuan	3.408	58.249	0	0	0	0	0	0	0	0	0	0
2023-51	N	Qapqal Xibe	1.655	82.776	0	0	0	0	0	0	0	0	0	0
2023-52	N	Qapqal Xibe	1.237	170.983	0	0	0	0	0	0	0	0	0	0
2023-53	N	Gongliu	0	333.264	0	0	0	0	0	0	18.174	44.921	45.281	0
2023-54	N	Gongliu	0	0	0	0	0	0	0	0	0	0	0	0
2023-55	N	Gongliu	0	48.928	0	0	0	0	0	0	0	13.538	7.032	0
2023-56	N	Gongliu	0	74.815	0	0	0	0	0	0	12.545	28.211	20.548	0
2023-57	N	Gongliu	0	0	0	0	0	0	0	0	0	0	0	0
2023-58	N	Gongliu	0	52.808	0	0	0	0	0	0	0	8.082	0	0
2023-59	N	Gongliu	0	162.98	0	0	0	0	0	0	0	10.185	8.914	0
2023-60	N	Habahe	0	0	0	0	0	0	0	0	0	0	0	0
2023-61	N	Habahe	0	44.642	0	0	0	0	0	0	0	0	0	0
2023-62	N	Habahe	0	0	0	0	0	0	0	0	0	0	0	0
2023-63	N	Habahe	0	0	0	0	0	0	0	0	0	8.167	0	0
2023-64	N	Habahe	0	0	0	0	0	0	0	0	0	0	0	0
2023-65	N	Habahe	0	0	0	0	0	0	0	0	0	0	0	0
2023-66	N	Wulumuqi	0	0	0	0	0	0	0	0	0	0	0	0
2023-67	N	Wulumuqi	0	0	0	0	0	0	0	0	0	0	0	0
2023-68	S	Zepu	1.651	0	0	0	0	0	0	0	0	0	0	0
2023-69	S	Zepu	0	0	0	0	0	0	0	0	0	0	0	0
2023-70	S	Zepu	0	0	0	0	0	0	0	0	0	0	0	0
2023-71	S	Zepu	0	0	0	0	0	0	0	0	0	0	0	0
2023-72	S	Zepu	0	0	0	0	0	0	0	0	0	0	0	0
2023-73	S	Zepu	0	0	0	0	0	0	0	0	0	0	0	0
2024-01	S	Alaer	0	0	0	0	0	0	0	0	0	0	0	110.905
2024-02	S	Alaer	0	0	0	0	0	0	0	0	0	0	0	33.318
2024-03	S	Baicheng	3.464	0	0	0	0	0	0	0	0	0	0	0
2024-04	S	Baicheng	0	0	0	0	0	0	0	0	0	16.94	0	0
2024-05	S	Baicheng	0	66.4391	0	0	0	0	0	0	0	0	0	0
2024-06	N	Yining	0	15.3725	0	0	0	0	0	0	0	0	0	0
2024-07	S	Wensu	0	0	0	0	0	0	0	0	0	0	0	158.075
2024-08	S	Wensu	0	10.4988	0	0	0	0	0	0	0	0	0	0
2024-09	S	Wensu	0	25.5021	0	0	0	0	0	0	0	0	0	102.357
2024-10	N	Qitai	5.047	0	0	0	0	0	0	0	0	0	0	0
2024-11	N	Qitai	3.807	0	0	0	0	0	0	0	0	0	0	178.505
2024-12	N	Qitai	3.454	0	0	0	0	0	0	0	0	0	0	0
2024-13	N	Yining	0	0	0	0	0	0	0	0	0	0	0	26.07
2024-14	N	Huocheng	0	0	0	0	0	0	0	0	0	60.333	0	7.106
2024-15	N	Shihezi	3.091	0	0	0	0	0	0	0	0	0	0	85.164
2024-16	N	Shihezi	5.782	0	0	0	0	0	0	0	0	13.741	0	101.405
2024-17	N	Shihezi	3.61	0	0	0	0	0	0	0	0	0	0	0
2024-18	N	Tacheng	2.528	15.7287	0	0	0	0	0	0	0	0	0	0
2024-19	S	Zepu	0	0	0	0	0	0	0	0	0	0	0	0
2024-20	S	Zepu	0	0	0	0	0	0	0	0	0	0	0	0
2024-21	S	Zepu	8.328	0	0	0	0	0	0	0	0	0	0	0
2024-22	N	Changji	0	0	0	0	0	0	0	0	0	0	0	127.382
2024-23	N	Changji	2.367	0	0	0	0	0	0	0	0	0	0	33.215
2024-24	N	Changji	0	0	0	0	0	0	0	0	0	0	0	71.867
2024-25	N	Emin	3.155	25.9285	0	0	0	0	0	0	0	0	0	0
2024-26	N	Emin	0	51.9909	0	0	0	0	0	0	0	0	0	0
2024-27	N	Changji	0	47.5436	0	0	0	0	0	0	0	0	0	108.465
2024-28	N	Kekedala	0	88.5911	0	0	0	0	0	0	0	0	0	0
2024-29	N	Kekedala	0	49.8914	0	0	0	0	0	0	0	0	0	0
2024-30	N	Kekedala	0	52.4173	0	0	0	0	0	0	0	0	0	0
2024-31	N	Aletai	0	60.1562	0	0	0	0	0	0	0	0	0	0
2024-32	N	Aletai	0	302.283	0	0	0	0	0	0	0	0	0	0
2024-33	S	Yanqi	29.056	0	0	0	0	0	0	0	0	0	0	0
2024-34	S	Yanqi	0	0	0	0	0	0	0	0	0	0	0	0
2024-35	S	Heshuo	43.9192	0	0	0	0	0	0	0	0	0	0	0
2024-36	N	Wulumuqi	5.513	0	0	0	0	0	0	0	0	0	0	0
2024-37	N	Wulumuqi	45.507	0	0	0	0	0	0	0	0	0	0	0
2024-38	N	Qitai	3.45	0	0	0	0	0	0	0	0	0	0	0
2024-39	N	Qitai	2.541	0	0	0	0	7.629	0	0	0	8.292	7.572	12.996
2024-40	N	Qitai	14.104	0	0	0	0	0	0	0	0	0	0	0
2024-41	N	Qitai	14.387	0	0	0	0	0	0	0	0	0	0	0
2024-42	N	Qitai	35.9075	26.898	0	0	0	0	0	0	0	0	0	0
2024-43	N	Qitai	20.696	0	0	0	0	0	0	0	0	0	0	16.283
2024-44	N	Qitai	20.951	0	0	0	0	0	0	0	0	0	0	0
2024-45	N	Qitai	16.627	0	0	0	0	0	0	0	0	0	0	0
2024-46	N	Zhaosu	0	0	0	0	0	0	0	0	0	22.398	0	0
2024-47	N	Zhaosu	0	0	0	0	0	0	0	0	0	19.529	0	0
2024-48	N	Zhaosu	0	34.6814	0	0	0	0	0	0	0	0	0	0
2024-49	N	Zhaosu	0	0	0	0	0	0	0	0	0	48.604	0	0
2024-50	N	Zhaosu	0	0	0	0	0	0	0	0	0	22.779	0	0
2024-51	N	Zhaosu	3.984	0	0	0	0	0	0	0	0	25.244	0	0
2024-52	N	Habahe	0	765.327	27.239	27.538	0	0	0	0	0	0	0	0
2024-53	N	Changji	0	0	0	0	0	0	0	0	0	39.177	0	0
2024-54	N	Habahe	12.281	0	0	0	0	0	0	0	0	0	0	0
2024-55	N	Habahe	20.298	0	0	0	0	6.416	0	0	0	0	0	0
2024-56	N	Habahe	6.735	0	0	0	0	0	0	0	0	0	0	0
2024-57	N	Habahe	7.73	0	0	0	0	0	0	0	0	0	0	0
2024-58	N	Habahe	7.532	0	0	0	0	0	0	0	0	0	0	6.354
2024-59	N	Habahe	35.705	0	0	0	0	0	0	0	0	0	0	0
2024-60	N	Habahe	17.715	0	0	0	0	0	0	0	0	0	0	0
2024-61	N	Habahe	6.925	0	0	0	0	0	0	0	0	0	0	0
2024-62	N	Zhaosu	0	0	0	0	0	0	0	31.968	198.567	1185.01	548.015	0
2024-63	N	Xinyuan	0	803.059	127.836	129.5	0	0	67.504	0	13.4469	535.844	141.19	58.1446
2024-64	N	Habahe	0	0	0	0	0	0	0	0	0	7.41429	0	0
2024-65	N	Xinyuan	0	0	0	0	0	86.9406	0	48.2503	174.673	302.125	321.3	828.85
2024-66	N	Qapqal Xibe	0.963429	166.271	0	0	14.3771	0	0	175.981	877.238	1700.1	1865.49	114.886
2024-67	N	Zhaosu	9.50571	681.525	58.6743	55.2771	0	0	43.4286	392.895	1650.96	3304.8	3832.5	0
2024-68	N	Xinyuan	14.296	578.966	238.261	59.4994	0	0	122.21	6.01543	76.532	1200.45	400.188	112.863
2024-69	N	Xinyuan	21.7074	693.986	47.168	15.9811	0	0	31.98	0	0	0	0	0
2024-70	N	Habahe	4.05143	831.496	256.761	187.949	0	0	134.521	0	0	0	0	0
2024-71	N	Zhaosu	15.9194	755.565	151.514	57.5257	0	0	89.3509	6.78571	50.008	137.279	132.29	0
2024-72	S	Zepu	0	0	0	0	0	0	0	0	0	0	0	0
2024-73	S	Zepu	0	0	0	0	0	0	0	0	0	0	0	0
2024-74	S	Zepu	0	0	0	0	0	0	0	0	0	0	0	0
2024-75	S	Zepu	0	0	0	0	0	0	0	0	0	0	0	0
2024-76	S	Shache	0	0	0	0	0	0	0	0	0	0	0	0
2024-77	S	Shache	0	0	0	0	0	0	0	0	0	0	0	0
2024-78	S	Moyu	0	13.5005	0	0	0	0	0	0	0	0	0	0
	N: Northern Xinjiang; S: Southern Xinjiang.
